# Supplementary material for: Gut microbiota influence acute pancreatitis through inflammatory proteins: a Mendelian randomization analysis
Source: Front Cell Infect Microbiol. 2024 May 31;14:1380998. doi: 10.3389/fcimb.2024.1380998 (PMC11176513; doi:10.3389/fcimb.2024.1380998)
Supplement: Supplementary file 2 [file Table_2.xlsx]

## Sheet: Sheet1
Exposure	Outcome	N	P for MR-PRESSO		Method	Q-statistic	P for heterogeneity	P for pleiotropy
genus.Coprococcus3	acute pancreatitis	10	0.847		IVW	4.97363	0.836602
		10			MR Egger	4.95138	0.76276	0.885158
genus.ErysipelotrichaceaeUCG003	acute pancreatitis	17	0.107206		IVW	18.483	0.296382
		17			MR Egger	15.4574	0.418999	0.328
genus.Eubacteriumfissicatenagroup	acute pancreatitis	9	0.98		IVW	2.36611	0.967682
		9			MR Egger	2.00979	0.959296	0.569356
genus.Fusicatenibacter	acute pancreatitis	19	0.766		IVW	13.4887	0.761761
		19			MR Egger	11.2766		0.15524
genus.Ruminiclostridium6	acute pancreatitis	16	0.944		IVW	7.62404	0.93797
		16			MR Egger	6.28031	0.958924	0.265767

## Sheet: Sheet2
Exposure	Outcome	N	P for MR-PRESSO		Method	Q-statistics	P for heterogeneity	P for pleiotropy
genus.Coprococcus3	ADA	10	0.403		IVW	9.413	0.4
		10			MR Egger	8.925	0.349	0.527
	CASP-8	10	0.424		IVW	9.266	0.413
		10			MR Egger	9.03	0.34	0.659
	CSF-1	10	0.433		IVW	9.291	0.411
		10			MR Egger	9.091	0.335	0.686
	CXCL10	10	0.192		IVW	12.917	0.166
		10			MR Egger	12.907	0.115	0.94
	EN-RAGE	10	0.743		IVW	6.098	0.73
		10			MR Egger	5.411	0.713	0.431
	IL-15RA	10	0.788		IVW	5.716	0.768
		10			MR Egger	4.732	0.786	0.35
	IL-18	10	0.77		IVW	5.944	0.746
		10			MR Egger	4.977	0.76	0.354
	IL-8	10	0.939		IVW	3.654	0.933
		10			MR Egger	3.65	0.887	0.954
genus.ErysipelotrichaceaeUCG003	Beta-NGF	17	0.881		IVW	9.795	0.877
		17			MR Egger	8.167	0.917	0.221
	CXCL1	17	0.8		IVW	11.152	0.8
		17			MR Egger	10.051	0.817	0.311
	CXCL5	17	0.601		IVW	14.368	0.571
		17			MR Egger	14.07	0.52	0.593
	CXCL6	17	0.69		IVW	12.785	0.688
		17			MR Egger	11.62	0.708	0.297
	GDNF	17	0.6		IVW	14.032	0.596
		17			MR Egger	13.773	0.543	0.618
	SCF	17	0.95		IVW	8.136	0.945
		17			MR Egger	8.136	0.918	0.983
	TNF	17	0.469		IVW	16.009	0.452
		17			MR Egger	15.883	0.39	0.734
genus.Eubacteriumfissicatenagroup	MCP-1	9	0.765		IVW	5.152	0.741
		9			MR Egger	4.306	0.744	0.388
	TNFSF-12	9	0.447		IVW	8.135	0.42
		9			MR Egger	8.033	0.33	0.774
genus.Fusicatenibacter	CXCL5	19	0.551		IVW	16.661	0.547
		19			MR Egger	16.456	0.492	0.657
	CXCL6	19	0.927		IVW	10.284	0.922
		19			MR Egger	10.228	0.894	0.816
	EN-RAGE	19	0.386		IVW	19.512	0.361
		19			MR Egger	19.439	0.304	0.804
	OSM	19	0.145		IVW	24.863	0.129
		19			MR Egger	24.779	0.1	0.814
genus.Ruminiclostridium6	CXCL9	17	0.366		IVW	17.982	0.325
		17			MR Egger	17.981	0.264	0.976

## Sheet: Sheet3
Exposure	Outcome	N	P for MR-PRESSO		Method	Q-statistic	P for heterogeneity	P for pleiotropy
IL-15RA	acute pancreatitis	25	0.733		IVW	18.3268	0.786875
		25			MR Egger	16.1724	0.847792	0.155702
CCL13	acute pancreatitis	24	0.699		IVW	20.4084	0.673331
		24			MR Egger	14.8261	0.900757	0.0269777
TNFRSF9	acute pancreatitis	34	0.08		IVW	45.2473	0.0759046
		34			MR Egger	39.6278	0.166351	0.0409387

## Sheet: Sheet4
Exposure	Outcome	Method	N	Beta	SE	P	OR	OR_lci95	OR_uci95
genus.Coprococcus3	acute pancreatitis	Inverse variance weighted	10	0.386626	0.164353	0.0186523	1.47201	1.06662	2.03147
		Weighted median	10	0.34442	0.222364	0.121406	1.41117	0.91264	2.18203
		MR Egger	10	0.242049	0.983439	0.399726	1.27386	0.185353	8.75468
		Simple mode	10	0.289522	0.327537	0.418058	1.33579	0.702964	2.5383
		Weighted mode	10	0.284947	0.335752	0.811783	1.32969	0.688578	2.56773
genus.ErysipelotrichaceaeUCG003	acute pancreatitis	Inverse variance weighted	17	-0.251121	0.12148	0.0387168	0.777929	0.613104	0.987064
		Weighted median	17	-0.150984	0.174214	0.386129	0.859861	0.611131	1.20982
		MR Egger	17	0.257738	0.318365	0.430845	1.294	0.693324	2.41508
		Simple mode	17	-0.0534862	0.297587	0.788927	0.947919	0.529005	1.69857
		Weighted mode	17	-0.0758762	0.27872	0.859619	0.926931	0.536779	1.60066
genus.Eubacteriumfissicatenagroup	acute pancreatitis	Inverse variance weighted	9	0.215351	0.0872872	0.0136191	1.2403	1.04526	1.47172
		Weighted median	9	0.189774	0.112923	0.0928478	1.20898	0.968938	1.50848
		MR Egger	9	0.48019	0.45218	0.253904	1.61638	0.666255	3.92145
		Simple mode	9	0.187662	0.166935	0.293541	1.20643	0.869767	1.67339
		Weighted mode	9	0.18484	0.150368	0.323519	1.20303	0.895941	1.61536
genus.Fusicatenibacter	acute pancreatitis	Inverse variance weighted	19	-0.254473	0.122465	0.0377154	0.775325	0.609873	0.985661
		Weighted median	19	-0.185756	0.174079	0.285938	0.830476	0.590402	1.16817
		MR Egger	19	0.400175	0.456868	0.393288	1.49209	0.609396	3.65332
		Simple mode	19	-0.231878	0.313078	0.467563	0.793043	0.429338	1.46485
		Weighted mode	19	-0.208035	0.28031	0.468464	0.812178	0.468864	1.40688
genus.Ruminiclostridium6	acute pancreatitis	Inverse variance weighted	16	-0.332929	0.116534	0.00427776	0.716821	0.570446	0.900755
		Weighted median	16	-0.302306	0.16356	0.0645602	0.739111	0.536395	1.01844
		MR Egger	16	-0.0156476	0.297484	0.316368	0.984474	0.549517	1.76371
		Simple mode	16	-0.294256	0.28388	0.562977	0.745086	0.427133	1.29972
		Weighted mode	16	-0.130864	0.22123	0.958794	0.877337	0.568659	1.35357

## Sheet: Sheet5
Exposure	Outcome	Method	N	Beta	SE	P	OR	OR_lci95	OR_uci95
genus.Coprococcus3	ADA	Inverse variance weighted	10	0.153508	0.0731256	0.0357963	1.16592	1.01023	1.34559
		Weighted median	10	0.14227	0.0992578	0.151761	1.15289	0.949068	1.40048
		MR Egger	10	0.355379	0.31422	0.290823	1.42672	0.770672	2.64125
		Simple mode	10	0.153724	0.145781	0.319148	1.16617	0.876334	1.55186
		Weighted mode	10	0.14935	0.148804	0.341757	1.16108	0.867357	1.55427
genus.Coprococcus3	CASP-8	Inverse variance weighted	10	0.203733	0.0730061	0.0052605	1.22597	1.06252	1.41457
		Weighted median	10	0.113063	0.0995298	0.25597	1.1197	0.921257	1.36089
		MR Egger	10	0.34405	0.315927	0.30786	1.41065	0.759446	2.62024
		Simple mode	10	0.0627876	0.16449	0.711532	1.0648	0.77135	1.46989
		Weighted mode	10	0.0653954	0.157369	0.687468	1.06758	0.784235	1.4533
genus.Coprococcus3	CSF-1	Inverse variance weighted	10	0.160069	0.0721017	0.0264157	1.17359	1.01893	1.35173
		Weighted median	10	0.101117	0.0983007	0.303643	1.10641	0.912514	1.3415
		MR Egger	10	0.288089	0.314713	0.386741	1.33388	0.719824	2.47175
		Simple mode	10	0.363304	0.193601	0.0933177	1.43807	0.983975	2.10173
		Weighted mode	10	-0.0538231	0.200892	0.7948	0.9476	0.639178	1.40484
genus.Coprococcus3	CXCL10	Inverse variance weighted	10	0.207269	0.0856938	0.0155753	1.23031	1.04009	1.45532
		Weighted median	10	0.171126	0.105207	0.103828	1.18664	0.965529	1.45839
		MR Egger	10	0.178687	0.376114	0.647425	1.19565	0.572069	2.49895
		Simple mode	10	0.165546	0.177088	0.374281	1.18004	0.833979	1.66969
		Weighted mode	10	0.154661	0.164879	0.37272	1.16726	0.844929	1.61256
genus.Coprococcus3	EN-RAGE	Inverse variance weighted	10	0.196156	0.0720029	0.00644431	1.21672	1.05657	1.40113
		Weighted median	10	0.183648	0.0948001	0.0527189	1.20159	0.997842	1.44695
		MR Egger	10	-0.0430664	0.297367	0.888431	0.957848	0.534776	1.71562
		Simple mode	10	0.190062	0.155579	0.252875	1.20932	0.89148	1.64049
		Weighted mode	10	0.18007	0.163601	0.299607	1.1973	0.868848	1.64992
genus.Coprococcus3	IL-15RA	Inverse variance weighted	10	0.165402	0.0782284	0.0344855	1.17987	1.01215	1.37538
		Weighted median	10	0.210254	0.102763	0.0407547	1.23399	1.00888	1.50934
		MR Egger	10	0.492618	0.338996	0.184249	1.6366	0.842135	3.18054
		Simple mode	10	0.254651	0.176509	0.182987	1.29001	0.912737	1.82323
		Weighted mode	10	0.256788	0.176307	0.179242	1.29277	0.915054	1.8264
genus.Coprococcus3	IL-18	Inverse variance weighted	10	0.192464	0.071869	0.00740681	1.21223	1.05295	1.3956
		Weighted median	10	0.178668	0.095648	0.061766	1.19562	0.991236	1.44215
		MR Egger	10	-0.091842	0.297945	0.765765	0.912249	0.508742	1.6358
		Simple mode	10	0.305781	0.165791	0.0982266	1.35768	0.981012	1.87898
		Weighted mode	10	0.0563616	0.145927	0.708298	1.05798	0.794807	1.40829
genus.Coprococcus3	IL-8	Inverse variance weighted	10	0.142824	0.071545	0.0459032	1.15353	1.0026	1.32717
		Weighted median	10	0.135742	0.0909694	0.135653	1.14539	0.958335	1.36895
		MR Egger	10	0.125665	0.2961	0.682458	1.1339	0.634643	2.02591
		Simple mode	10	0.139885	0.151228	0.379105	1.15014	0.855112	1.54696
		Weighted mode	10	0.129056	0.141431	0.385295	1.13775	0.862303	1.50119
genus.ErysipelotrichaceaeUCG003	Beta-NGF	Inverse variance weighted	17	0.100696	0.0466035	0.0307185	1.10594	1.0094	1.21172
		Weighted median	17	0.108181	0.0644592	0.0932921	1.11425	0.982005	1.2643
		MR Egger	17	-0.0515425	0.128083	0.693054	0.949763	0.738906	1.22079
		Simple mode	17	0.127169	0.109486	0.262468	1.13561	0.91629	1.40742
		Weighted mode	17	0.076702	0.104446	0.473348	1.07972	0.879843	1.325
genus.ErysipelotrichaceaeUCG003	CXCL1	Inverse variance weighted	17	0.139259	0.0482511	0.00390011	1.14942	1.0457	1.26343
		Weighted median	17	0.166729	0.0673679	0.0133275	1.18143	1.0353	1.3482
		MR Egger	17	0.268347	0.132111	0.0603432	1.3078	1.00945	1.69432
		Simple mode	17	0.180539	0.115123	0.13639	1.19786	0.9559	1.50107
		Weighted mode	17	0.178574	0.102834	0.101682	1.19551	0.977281	1.46247
genus.ErysipelotrichaceaeUCG003	CXCL5	Inverse variance weighted	17	0.113883	0.0484506	0.0187482	1.12062	1.0191	1.23226
		Weighted median	17	0.163964	0.0688614	0.0172624	1.17817	1.02942	1.34842
		MR Egger	17	0.181274	0.132692	0.192032	1.19874	0.924223	1.5548
		Simple mode	17	0.221357	0.113314	0.068477	1.24777	0.999262	1.55808
		Weighted mode	17	0.207552	0.11142	0.0809562	1.23066	0.989227	1.53102
genus.ErysipelotrichaceaeUCG003	CXCL6	Inverse variance weighted	17	0.10465	0.0484475	0.0307678	1.11032	1.00974	1.22092
		Weighted median	17	0.125113	0.06922	0.0706894	1.13328	0.989497	1.29795
		MR Egger	17	0.238087	0.132747	0.0930682	1.26882	0.978145	1.64587
		Simple mode	17	0.124131	0.128376	0.347968	1.13216	0.880306	1.45608
		Weighted mode	17	0.103691	0.110444	0.361762	1.10926	0.893348	1.37735
genus.ErysipelotrichaceaeUCG003	GDNF	Inverse variance weighted	17	0.105981	0.0475388	0.0257905	1.1118	1.01289	1.22037
		Weighted median	17	0.0361127	0.0665335	0.587285	1.03677	0.910016	1.18119
		MR Egger	17	0.0441929	0.130344	0.739274	1.04518	0.809546	1.34941
		Simple mode	17	0.0335784	0.10995	0.764001	1.03415	0.833665	1.28285
		Weighted mode	17	0.0319083	0.10624	0.767783	1.03242	0.838348	1.27142
genus.ErysipelotrichaceaeUCG003	SCF	Inverse variance weighted	17	0.1127	0.0479579	0.0187747	1.1193	1.01888	1.22961
		Weighted median	17	0.0805589	0.0651048	0.215949	1.08389	0.954043	1.23142
		MR Egger	17	0.110061	0.131205	0.414725	1.11635	0.863206	1.44372
		Simple mode	17	0.0366438	0.115431	0.755005	1.03732	0.82729	1.30068
		Weighted mode	17	0.0366438	0.110332	0.744107	1.03732	0.835599	1.28775
genus.ErysipelotrichaceaeUCG003	TNF	Inverse variance weighted	17	0.0950922	0.0477889	0.0466086	1.09976	1.00143	1.20775
		Weighted median	17	0.0395265	0.0667507	0.55375	1.04032	0.912739	1.18573
		MR Egger	17	0.138499	0.134855	0.320687	1.14855	0.881777	1.49603
		Simple mode	17	0.00902545	0.121721	0.941811	1.00907	0.794892	1.28095
		Weighted mode	17	0.00229292	0.10982	0.9836	1.0023	0.808193	1.24302
genus.Eubacteriumfissicatenagroup	MCP-1	Inverse variance weighted	9	-0.0792203	0.0372745	0.03356	0.923836	0.858749	0.993857
		Weighted median	9	-0.105852	0.0531443	0.046394	0.899557	0.810572	0.998312
		MR Egger	9	0.101805	0.200343	0.626963	1.10717	0.747615	1.63964
		Simple mode	9	-0.128192	0.0808734	0.151605	0.879684	0.750734	1.03078
		Weighted mode	9	-0.125573	0.0753769	0.13429	0.881992	0.760856	1.02241
genus.Eubacteriumfissicatenagroup	TNFSF-12	Inverse variance weighted	9	-0.0777124	0.037472	0.0380903	0.92523	0.859712	0.995742
		Weighted median	9	-0.0496408	0.0529208	0.348233	0.951571	0.857816	1.05557
		MR Egger	9	-0.0147079	0.21512	0.947403	0.9854	0.646396	1.50219
		Simple mode	9	-0.0540534	0.0824084	0.530283	0.947381	0.806079	1.11345
		Weighted mode	9	-0.0511499	0.0831304	0.555453	0.950136	0.807279	1.11827
genus.Fusicatenibacter	CXCL5	Inverse variance weighted	19	-0.128315	0.0541712	0.0178511	0.879576	0.790974	0.978104
		Weighted median	19	-0.152784	0.0740874	0.0391874	0.858315	0.742305	0.992456
		MR Egger	19	-0.221071	0.212051	0.311761	0.801659	0.52904	1.21476
		Simple mode	19	-0.211041	0.131937	0.127101	0.809741	0.625229	1.0487
		Weighted mode	19	-0.201347	0.135597	0.154875	0.817628	0.626806	1.06654
genus.Fusicatenibacter	CXCL6	Inverse variance weighted	19	-0.130456	0.0542493	0.0161838	0.877695	0.789162	0.976162
		Weighted median	19	-0.092386	0.07036	0.189167	0.911753	0.794302	1.04657
		MR Egger	19	-0.179037	0.212245	0.410642	0.836075	0.551542	1.2674
		Simple mode	19	-0.0784818	0.125494	0.539568	0.924519	0.722925	1.18233
		Weighted mode	19	-0.0710872	0.130218	0.591831	0.931381	0.721578	1.20218
genus.Fusicatenibacter	EN-RAGE	Inverse variance weighted	19	-0.122834	0.0563946	0.029397	0.88441	0.791862	0.987775
		Weighted median	19	-0.0580007	0.0805319	0.47139	0.943649	0.805862	1.105
		MR Egger	19	-0.0675625	0.226838	0.769431	0.934669	0.599197	1.45796
		Simple mode	19	-0.328082	0.171403	0.0716439	0.720304	0.514771	1.0079
		Weighted mode	19	-0.328082	0.164526	0.0615142	0.720304	0.521757	0.994404
genus.Fusicatenibacter	OSM	Inverse variance weighted	19	-0.146062	0.0637275	0.0219073	0.864104	0.762641	0.979066
		Weighted median	19	-0.215749	0.0792666	0.00649249	0.805938	0.689967	0.941401
		MR Egger	19	-0.205402	0.256273	0.433904	0.81432	0.492778	1.34567
		Simple mode	19	-0.22767	0.150466	0.147615	0.796387	0.592987	1.06956
		Weighted mode	19	-0.22767	0.150462	0.147606	0.796387	0.592991	1.06955
genus.Ruminiclostridium6	CXCL9	Inverse variance weighted	17	0.127325	0.048083	0.00809618	1.13579	1.03364	1.24803
		Weighted median	17	0.0538199	0.0653252	0.41001	1.05529	0.92847	1.19944
		MR Egger	17	0.13087	0.128199	0.323516	1.13982	0.886566	1.46542
		Simple mode	17	0.220351	0.133596	0.118561	1.24651	0.959352	1.61963
		Weighted mode	17	0.0124067	0.120266	0.919118	1.01248	0.799863	1.28162

## Sheet: Sheet6
Exposure	Outcome	Method	N	Beta	SE	P	OR	OR_lci95	OR_uci95
IL-15RA	acute pancreatitis		Inverse variance weighted	25	0.110176	0.0347524	0.178291	1.11647	1.04296
			Weighted median	25	0.0633703	0.0436835	0.14899	1.06542	0.977996
			MR Egger	25	0.0436704	0.0571027	0.155592	1.04464	0.934026
			Simple mode	25	0.172196	0.0927253	0.353938	1.18791	0.9905
			Weighted mode	25	0.0711658	0.0420226	0.15353	1.07376	0.988864
CCL13	acute pancreatitis		Inverse variance weighted	25	0.101529	0.0420117	0.183872	1.10686	1.01937
			Weighted median	25	0.100474	0.0581674	0.214483	1.1057	0.986557
			MR Egger	25	-0.0657373	0.0823223	0.0956144	0.936377	0.79685
			Simple mode	25	0.165187	0.108086	0.377035	1.17961	0.954411
			Weighted mode	25	0.109553	0.0704564	0.247647	1.11578	0.971862
TNFRSF9	acute pancreatitis		Inverse variance weighted	34	0.14435	0.0524503	0.247153	1.15529	1.04242
			Weighted median	34	0.0784437	0.0718372	0.219245	1.0816	0.939547
			MR Egger	34	-0.0589286	0.107661	0.152086	0.942774	0.763423
			Simple mode	34	0.0601722	0.156158	0.366241	1.06202	0.782003
			Weighted mode	34	0.00427052	0.162596	0.322958	1.00428	0.730214
